# Supplementary material for: The Proteomic Analysis of Platelet Extracellular Vesicles in Diabetic Patients by nanoLC-MALDI-MS/MS and nanoLC-TIMS-MS/MS
Source: Molecules. 2025 Mar 20;30(6):1384. doi: 10.3390/molecules30061384 (PMC11944696; doi:10.3390/molecules30061384)
Supplement: Supplementary file 1 [file molecules-30-01384-s001.zip]

Archive with 18 entries (15 files):
- Supplementary files/
- Supplementary files/.DS_Store
- Supplementary files/List S1.pdf
- Supplementary files/List S2.pdf
- Supplementary files/Table S1.pdf
- Supplementary files/Table S2.pdf
- Supplementary files/Table S3.pdf
- Supplementary files/Table S4.pdf
- __MACOSX/
- __MACOSX/._Supplementary files
- __MACOSX/Supplementary files/
- __MACOSX/Supplementary files/._.DS_Store
- __MACOSX/Supplementary files/._List S1.docx
- __MACOSX/Supplementary files/._List S2.docx
- __MACOSX/Supplementary files/._Table S1.docx
- __MACOSX/Supplementary files/._Table S2.docx
- __MACOSX/Supplementary files/._Table S3.docx
- __MACOSX/Supplementary files/._Table S4.docx
